# Supplementary material for: One Size Doesn’t Fit All: Variability in Autistic Children’s Response to Pivotal Response Treatment
Source: Behav Sci (Basel). 2025 Nov 27;15(12):1629. doi: 10.3390/bs15121629 (PMC12729598; doi:10.3390/bs15121629)
Supplement: Supplementary file 1 [file behavsci-15-01629-s001.zip]

Archive with 1 entries (1 files):
- behavsci-3936239-supplementary.pdf
